# Supplementary material for: Functional characterization of a ‘plant-like’ HYL1 homolog in the cnidarian Nematostella vectensis indicates a conserved involvement in microRNA biogenesis
Source: eLife. 2022 Mar 15;11:e69464. doi: 10.7554/eLife.69464 (PMC9098223; doi:10.7554/eLife.69464)
Supplement: Figure 6—source data 1. [file elife-69464-fig6-data1.zip]

Archive with 1 entries (1 files):
- Fig6Sd1.pdf
