# Supplementary material for: Functional characterization of a ‘plant-like’ HYL1 homolog in the cnidarian Nematostella vectensis indicates a conserved involvement in microRNA biogenesis
Source: eLife. 2022 Mar 15;11:e69464. doi: 10.7554/eLife.69464 (PMC9098223; doi:10.7554/eLife.69464)
Supplement: Supplementary file 1. [file elife-69464-supp1.xlsx]

## Sheet: Clonning
Supplementary file1
The MO clones that are showing the intron retention (lower case- intron, upper case-exon )
Hyl1La SI MO1_Clone_1
CCNNNNNNNNANTTCCNNNGNTCGGTTTTTCNCAAGATAGTGATCCTGAGCTGCTGAATGACATTATCATAAAGAAAAAATACAAAACAAAGGAGAAAAAAATTGCTGAATGTACACAGACAAATTCACCTGCAAATACCCTTCAGCTAAGGACTCTTGATCCAGATGAGCTTTTATTCCAAACGCTGCTACCAGTGATTACAAAAAGgtacaagtctgtttcttttatcttataaaaagatatcttgttaattgtactaataaatatatatgtgattcaatatgtttttttaaggaagaagagtatttgtacctctatcaaggcacaaagttttttttattgatccctaactagacccaaatttgctctgtggttcatcaaaacatggtattcataga…
Hyl1La SI MO1_Clone_2
CCTNNNNNNNTGTAGGNNANNTCTANNNNANAGTGATCCTGANCTGCTGAATGACATTATCATAAAGAAAAAATACAAAACAAAGGAGAAAAAAATTGCTGAATGTACACAGACAAATTCACCTGCAAATACCCTTCAGCTAAGGACTCTTGATCCAGATGAGCTTTTATTCCAAACGCTGCTACCAGTGATTACAAAAAGgtacaagtctgtttcttttatcttataaaaagatatcttgttaattgtactaataaatatatatgtgattcaatatgtttttttaaggaagaagagtatttgtacctctatcaaggcacaaagtttttttttattgatccctaactagacccaaatttgctctgtggttcatcaaaacatggtattcatagaacatta…
Hyl1La SI MO2_Clone_1
NNNNNNGNNANNNNNNNNGGNTCGGTTTTTCNCAAGATATGATAACACAGGCAGCCCATGGGAAGTTGCTGGAGCTTTGGAAGGGGCAAACTTTTGTACTGAAGATGAAGTTTGGAATGATGAGAGTCAGCAGAAGAGAGGAGTAAAAAGAAGACACTCAGAAACAAACTACACTAGCTTCTATGgtaaggcttagactacaacaaggcaggggggaaaggggagagcaatcacgaatcacatttccttatttttaaatatgagttagaaaaatatgttttcacaaaccacagaaaaaatttggaaaatggctgtgaacttagaaaaaagaatgcaagatcaacaaatagccatagatactaattacactcacaatgcattgccatcacaaaatggtgc…
> Hyl1La SI MO2_Clone_2
NNTNNNNNTNNNCCNAANNNNNNNTNANCNAANNNNNGANNNNTTNNTCNNNNNNTTNTTAGANNNNANAANNNNNNNTNNNNGAAAAATTGNCCCAATTNAGNAGCATNCACGCNGNGAGTNANNTTNTAANCCNTTNNTTNAANNNGTAATTATCTCTAATNCTTAACTACNNNGANGAGTTTTCCGGTNNTNATCTCNNNTTTTTTAAACTTGGAAGCAGGGTTCCCATTCAATTGTTTTTTTTCATCNTAGTGAATAAANTCAAACTGCTTTAANNACTTGTGCCTGAACACCATATCCATCCGGCGTAATACGACTCACTATAGGGAGAGCGGCCGCCAGATCTTCCGGATGGCTCGAGTTTTTCAGCAAGATATGATAACACAGNCAGCCCAT…
