# Supplementary material for: Functional characterization of a ‘plant-like’ HYL1 homolog in the cnidarian Nematostella vectensis indicates a conserved involvement in microRNA biogenesis
Source: eLife. 2022 Mar 15;11:e69464. doi: 10.7554/eLife.69464 (PMC9098223; doi:10.7554/eLife.69464)
Supplement: Source data 1. [file elife-69464-data1.zip]

Archive with 14 entries (13 files):
- Source_data files with labels/
- Source_data files with labels/Figure_2_Source _data_1.pdf
- Source_data files with labels/Figure_5_Source _data_1.pdf
- Source_data files with labels/Figure_5_Source _data_2.pdf
- Source_data files with labels/Figure_5_Source _data_3.pdf
- Source_data files with labels/Figure_5_Source _data_4.pdf
- Source_data files with labels/Figure_5_Source _data_5.pdf
- Source_data files with labels/Figure_5_Source _data_6.pdf
- Source_data files with labels/Figure_6_Source _data_1.pdf
- Source_data files with labels/Figure_6_Source _data_2.pdf
- Source_data files with labels/Figure_6_Source _data_3.pdf
- Source_data files with labels/Figure_6_Source _data_4.pdf
- Source_data files with labels/Figure_6_Source _data_5.pdf
- Source_data files with labels/Figure_6_Source _data_6.pdf
