# Supplementary material for: Functional characterization of a ‘plant-like’ HYL1 homolog in the cnidarian Nematostella vectensis indicates a conserved involvement in microRNA biogenesis
Source: eLife. 2022 Mar 15;11:e69464. doi: 10.7554/eLife.69464 (PMC9098223; doi:10.7554/eLife.69464)
Supplement: Source data 2. [file elife-69464-data2.zip]

Archive with 14 entries (13 files):
- Source data files without labels/
- Source data files without labels/Figure_2_Source _data_1.tif
- Source data files without labels/Figure_5_Source _data_1.tif
- Source data files without labels/Figure_5_Source _data_2.tif
- Source data files without labels/Figure_5_Source _data_3.tif
- Source data files without labels/Figure_5_Source _data_4.tif
- Source data files without labels/Figure_5_Source _data_5.tif
- Source data files without labels/Figure_5_Source _data_6.tif
- Source data files without labels/Figure_6_Source _data_1.tif
- Source data files without labels/Figure_6_Source _data_2.tif
- Source data files without labels/Figure_6_Source _data_3.tif
- Source data files without labels/Figure_6_Source _data_4.tif
- Source data files without labels/Figure_6_Source _data_5.tif
- Source data files without labels/Figure_6_Source _data_6.tif
